# Supplementary material for: The Dose- and Time-Dependent Cytotoxic Effect of Graphene Nanoplatelets: In Vitro and In Vivo Study
Source: Nanomaterials (Basel). 2022 Jun 9;12(12):1978. doi: 10.3390/nano12121978 (PMC9229803; doi:10.3390/nano12121978)
Supplement: Supplementary file 1 [file nanomaterials-12-01978-s001.zip]

Archive with 1 entries (1 files):
- nanomaterials-1747611-Supplemental Materials.pdf
